# Supplementary material for: Porphyran Attenuates Neuronal Loss in the Hippocampal CA1 Subregion Induced by Ischemia and Reperfusion in Gerbils by Inhibiting NLRP3 Inflammasome-Mediated Neuroinflammation
Source: Mar Drugs. 2024 Apr 11;22(4):170. doi: 10.3390/md22040170 (PMC11050983; doi:10.3390/md22040170)
Supplement: Supplementary file 1 [file marinedrugs-22-00170-s001.zip]

Archive with 1 entries (1 files):
- marinedrugs-2946895-supplementary.pdf
